# Supplementary material for: An ISFET Microarray Sensor System for Detecting the DNA Base Pairing
Source: Micromachines (Basel). 2021 Jun 22;12(7):731. doi: 10.3390/mi12070731 (PMC8305849; doi:10.3390/mi12070731)
Supplement: Supplementary file 1 [file micromachines-12-00731-s001.zip]

Archive with 1 entries (1 files):
- micromachines-1223590-supplementary.pdf
